# Supplementary material for: Maggot Extract Interrupts Bacterial Biofilm Formation and Maturation in Combination with Antibiotics by Reducing the Expression of Virulence Genes
Source: Life (Basel). 2022 Feb 4;12(2):237. doi: 10.3390/life12020237 (PMC8875949; doi:10.3390/life12020237)
Supplement: Supplementary file 1 [file life-12-00237-s001.zip]

Archive with 1 entries (1 files):
- life-1551784-supplementary.pdf
